# Supplementary material for: Associations of maximum and reactive strength indicators with force–velocity profiles obtained from squat jump and countermovement jump
Source: PLoS One. 2022 Oct 21;17(10):e0276681. doi: 10.1371/journal.pone.0276681 (PMC9586393; doi:10.1371/journal.pone.0276681)
Supplement: S1 Data — (XLSX) [file pone.0276681.s001.xlsx]

## Sheet: data
		Descriptive data of subjects							Data for correlation analyses																Data for reliability analyses
	Subject	age (y)	height (cm)	body mass (kg)	sports training background (y)*	resistance training experience (y)	half squat 1RM (kg)		relative half squat 1RM (kg/kg)	SJ height (m)	CMJ height (m)	DJ RSI (m/s)	SJ F0 (N/kg)	CMJ F0 (N/kg)	F0 EUR	SJ V0 (m/s)*	CMJ V0 (m/s)	V0 EUR	SJ Pmax (W/kg)*	CMJ Pmax (W/kg)	Pmax EUR	SJ SFv (N·s/kg/m)	CMJ SFv (N·s/kg/m)		SJ height		CMJ height		DJ RSI		SJ F0		CMJ F0		F0 EUR		SJ V0		CMJ V0		V0 EUR		SJ Pmax		CMJ Pmax		Pmax EUR		SJ SFv
	1	21	172	81.4	13	7	170		2.08845	0.35253	0.375592	1.07293	34.688	36.481	1.05169	2.90763	2.98169	1.02547	25.2149	27.1938	1.07848	-11.93	-12.235		0.35253	0.350768	0.375592	0.374101	1.07293	0.956574	34.688	28.19	36.481	36.385	1.05169	1.29071	2.90763	3.95072	2.98169	2.95549	1.02547	0.748087	25.2149	27.8427	27.1938	26.8838	1.07848	0.965561	-11.93
	2	21	171	64	9	2	135		2.10938	0.343719	0.351746	1.81159	30.468	33.522	1.10024	3.11241	2.75561	0.885362	23.7072	23.0934	0.974108	-9.7892	-12.165		0.343719	0.322598	0.351746	0.338314	1.81159	1.59952	30.468	29.705	33.522	32.841	1.10024	1.10557	3.11241	2.94546	2.75561	2.73106	0.885362	0.927209	23.7072	21.8737	23.0934	22.4227	0.974108	1.0251	-9.7892
	3	25	174	72.9	12	5	195		2.6749	0.361389	0.477517	1.406	42.796	42.171	0.985396	2.30681	2.80039	1.21396	24.6806	29.5238	1.19623	-18.552	-15.059		0.361389	0.360789	0.477517	0.477201	1.406	1.38228	42.796	37.589	42.171	39.854	0.985396	1.06026	2.30681	2.54375	2.80039	2.92635	1.21396	1.15041	24.6806	23.9043	29.5238	29.1567	1.19623	1.21973	-18.552
	4	25	172	78.2	23	9	185		2.36573	0.278234	0.358416	1.37648	46.672	37.455	0.802515	1.80619	2.54571	1.40943	21.0746	23.8374	1.13109	-25.84	-14.713		0.278234	0.276225	0.358416	0.346887	1.37648	1.33496	46.672	39.676	37.455	36.979	0.802515	0.932024	1.80619	1.96708	2.54571	2.46215	1.40943	1.25168	21.0746	19.5115	23.8374	22.7619	1.13109	1.16659	-25.84
	5	23	171	72.5	12	7	150		2.06897	0.353753	0.420221	1.65888	42.68	33.361	0.781654	2.21772	3.30471	1.49014	23.6631	27.5621	1.16477	-19.245	-10.095		0.353753	0.351113	0.420221	0.408841	1.65888	1.62676	42.68	37.826	33.361	33.362	0.781654	0.881986	2.21772	2.46423	3.30471	3.18826	1.49014	1.29382	23.6631	23.303	27.5621	26.5917	1.16477	1.14113	-19.245
	6	21	173	75.3	9	5	192.5		2.55644	0.37887	0.401485	2.0805	43.551	44.566	1.02331	2.36126	2.45678	1.04046	25.7088	27.3722	1.0647	-18.444	-18.14		0.37887	0.377408	0.401485	0.384528	2.0805	2.04839	43.551	40.344	44.566	41.905	1.02331	1.03869	2.36126	2.54826	2.45678	2.46732	1.04046	0.968239	25.7088	25.7017	27.3722	25.8483	1.0647	1.0057	-18.444
	7	20	161	64.9	10	2	145		2.23421	0.331445	0.422376	1.11016	39.712	33.918	0.8541	2.42694	3.33937	1.37596	24.0946	28.3162	1.17521	-16.363	-10.157		0.331445	0.318137	0.422376	0.396806	1.11016	0.996502	39.712	40.606	33.918	34.48	0.8541	0.849136	2.42694	2.24033	3.33937	2.96832	1.37596	1.32495	24.0946	22.7427	28.3162	25.5869	1.17521	1.12506	-16.363
	8	23	173	85.9	17	6	180		2.09546	0.345108	0.345736	1.79016	33.672	31.655	0.940099	2.71198	2.97202	1.09588	22.8295	23.5198	1.03024	-12.416	-10.651		0.345108	0.32775	0.345736	0.344684	1.79016	1.64818	33.672	33.379	31.655	30.228	0.940099	0.905599	2.71198	2.65144	2.97202	3.1245	1.09588	1.17842	22.8295	22.1256	23.5198	23.6119	1.03024	1.06717	-12.416
	9	22	165	67.1	9	1	140		2.08644	0.305395	0.308124	1.02794	34.639	39.189	1.13135	2.47439	2.11375	0.854252	21.4276	20.709	0.966462	-13.999	-18.54		0.305395	0.302479	0.308124	0.290863	1.02794	1.00222	34.639	29.901	39.189	35.745	1.13135	1.19544	2.47439	2.94504	2.11375	2.18517	0.854252	0.741983	21.4276	22.0149	20.709	19.5272	0.966462	0.886999	-13.999
	10	23	168	70	8	1	135		1.92857	0.34099	0.3481	1.10425	31.979	35.979	1.12508	3.06195	2.48011	0.809978	24.4795	22.308	0.911292	-10.444	-14.507		0.34099	0.333342	0.3481	0.347131	1.10425	0.970835	31.979	32.125	35.979	35.685	1.12508	1.11082	3.06195	2.89493	2.48011	2.50755	0.809978	0.866189	24.4795	23.2499	22.308	22.3705	0.911292	0.962178	-10.444
	11	22	176	75.6	10	7	140		1.85185	0.36566	0.361135	1.32376	29.473	30.338	1.02935	3.33496	3.14595	0.943327	24.5728	23.8605	0.971013	-8.8376	-9.6435		0.36566	0.36141	0.361135	0.346662	1.32376	1.08471	29.473	29.341	30.338	30.762	1.02935	1.04843	3.33496	3.41182	3.14595	2.91804	0.943327	0.855273	24.5728	25.0266	23.8605	22.4412	0.971013	0.896695	-8.8376
	12	24	171	56.8	10	3	90		1.58451	0.312685	0.336654	1.83999	35.062	32.355	0.922794	2.58951	2.78155	1.07416	22.6984	22.4993	0.991228	-13.54	-11.632		0.312685	0.30195	0.336654	0.33561	1.83999	1.78627	35.062	35.394	32.355	31.613	0.922794	0.893174	2.58951	2.43141	2.78155	2.90481	1.07416	1.1947	22.6984	21.5143	22.4993	22.9574	0.991228	1.06708	-13.54
	13	20	169	60.4	13	3	115		1.90397	0.383794	0.36639	1.59418	29.653	39.522	1.33282	4.39519	2.48067	0.564406	32.5826	24.5102	0.752249	-6.7467	-15.932		0.383794	0.365907	0.36639	0.355229	1.59418	1.48718	29.653	28.209	39.522	40.808	1.33282	1.44663	4.39519	4.54603	2.48067	2.36911	0.564406	0.52114	32.5826	32.0597	24.5102	24.1697	0.752249	0.753897	-6.7467
	14	22	185	84.6	15	2	145		1.71395	0.377702	0.39207	1.63167	37.567	37.193	0.990044	2.55627	2.71086	1.06047	24.0079	25.2063	1.04992	-14.696	-13.72		0.377702	0.371222	0.39207	0.390138	1.63167	1.59606	37.567	38.271	37.193	37.176	0.990044	0.971388	2.55627	2.46878	2.71086	2.6904	1.06047	1.08977	24.0079	23.6207	25.2063	25.0046	1.04992	1.05859	-14.696
	15	21	171	69.8	9	4	130		1.86246	0.307001	0.382086	1.19411	39.475	35.23	0.892464	2.13806	2.67787	1.25247	21.1	23.5853	1.11779	-18.463	-13.156		0.307001	0.296714	0.382086	0.372575	1.19411	1.12877	39.475	38.665	35.23	33.181	0.892464	0.858166	2.13806	2.13867	2.67787	2.78038	1.25247	1.30005	21.1	20.6729	23.5853	23.0639	1.11779	1.11566	-18.463
	16	21	172	66.7	10	3	125		1.87406	0.413963	0.425821	1.53264	29.222	35.591	1.21795	4.07412	3.15132	0.773498	29.7634	28.0397	0.942083	-7.1726	-11.294		0.413963	0.371691	0.425821	0.414596	1.53264	1.4058	29.222	30.084	35.591	36.683	1.21795	1.21935	4.07412	3.51621	3.15132	2.9739	0.773498	0.845767	29.7634	26.4454	28.0397	27.2729	0.942083	1.03129	-7.1726
	17	25	169	66.6	10	6	117.5		1.76426	0.377133	0.357123	1.42397	43.526	44.118	1.0136	2.31632	2.27155	0.98067	25.2051	25.054	0.994008	-18.791	-19.422		0.377133	0.356306	0.357123	0.341508	1.42397	1.26852	43.526	42.606	44.118	44.693	1.0136	1.04898	2.31632	2.30652	2.27155	2.18004	0.98067	0.945165	25.2051	24.5679	25.054	24.3581	0.994008	0.991463	-18.791
	18	23	175	72.8	6	7	130		1.78571	0.355239	0.384579	1.37056	41.449	35.192	0.849043	2.36608	2.97129	1.25579	24.5179	26.1414	1.06622	-17.518	-11.844		0.355239	0.345865	0.384579	0.38194	1.37056	1.20414	41.449	39.893	35.192	34.242	0.849043	0.858346	2.36608	2.41293	2.97129	3.08486	1.25579	1.27847	24.5179	24.0648	26.1414	26.408	1.06622	1.09737	-17.518
	19	23	173	67.8	14	4	130		1.9174	0.402748	0.435012	1.46209	36.408	39.207	1.07688	2.93874	2.78558	0.947883	26.7484	27.3035	1.02075	-12.389	-14.075		0.402748	0.39299	0.435012	0.432407	1.46209	1.27171	36.408	36.869	39.207	35.993	1.07688	0.97624	2.93874	2.79395	2.78558	3.10338	0.947883	1.11075	26.7484	25.7526	27.3035	27.925	1.02075	1.08436	-12.389
	20	23	182	73	13	1	100		1.36986	0.297056	0.326998	1.43026	28.54	29.482	1.03301	3.03908	2.92306	0.961825	21.6838	21.5444	0.993571	-9.391	-10.086		0.297056	0.288334	0.326998	0.318961	1.43026	1.36574	28.54	28.543	29.482	28.864	1.03301	1.01125	3.03908	2.92057	2.92306	2.9475	0.961825	1.00922	21.6838	20.8404	21.5444	21.2692	0.993571	1.02057	-9.391
	* nonparametric data
[truncated: 3 more columns]
